# Supplementary material for: Where Do Online Games Fit into the Health Behaviour Ecology of Emerging Adults: A Scoping Review
Source: Nutrients. 2021 Aug 23;13(8):2895. doi: 10.3390/nu13082895 (PMC8400136; doi:10.3390/nu13082895)
Supplement: Supplementary file 1 [file nutrients-13-02895-s001.zip]

Archive with 1 entries (1 files):
- nutrients-1292840-supplementary.pdf
